# Supplementary material for: Assessing the Distribution of Potentially Toxic Elements in Bryophytes in Relation to Surface Soil Contamination in the Veles Region, North Macedonia
Source: Plants (Basel). 2025 Mar 4;14(5):783. doi: 10.3390/plants14050783 (PMC11901712; doi:10.3390/plants14050783)
Supplement: Supplementary file 1 [file plants-14-00783-s001.zip]

Archive with 1 entries (1 files):
- plants-3489546-supplementary.pdf
